# Supplementary material for: Zinc finger protein Zfp335 is required for the formation of the naïve T cell compartment
Source: eLife. 2014 Oct 24;3:e03549. doi: 10.7554/eLife.03549 (PMC4371841; doi:10.7554/eLife.03549)
Supplement: Supplementary file 2. — Summary statistics for ChIP-seq read alignment, mapping and peak calling. DOI: http://dx.doi.org/10.7554/eLife.03549.024 [file elife03549s002.xlsx]

## Sheet: Sheet1
Supplementary File 2: Summary of ChIP-seq sequence alignment and peak calling statistics
Sample	Number of reads				Peaks
	Total sequenced	Alignable to mm9	Unambiguously mapped	Non-redundant	q < 0.05
Input_WT	25390396	20593485	13022918	11815042	NA
Input_bloto	26493787	22701346	14648439	13413356	NA
ChIP-N_WT	26787869	22273230	14465720	11887477	104
ChIP-N_bloto	23942405	20318391	13809035	10577178	131
ChIP-C_WT	23774983	18110353	11400834	9196919	157
ChIP-C_bloto	19939618	18360947	13199717	5978773	141
	Sample	Percentage of total
		Alignable to mm9	Unambiguously mapped	Non-redundant
	Input_WT	81.1074	51.2907	46.5335
	Input_bloto	85.6855	55.2901	50.6283
	ChIP-N_WT	83.1467	54.001	44.3763
	ChIP-N_bloto	84.8636	57.6761	44.1776
	ChIP-C_WT	76.174	47.9531	38.6832
	ChIP-C_bloto	92.0827	66.1984	29.9844
