# Supplementary material for: Zinc finger protein Zfp335 is required for the formation of the naïve T cell compartment
Source: eLife. 2014 Oct 24;3:e03549. doi: 10.7554/eLife.03549 (PMC4371841; doi:10.7554/eLife.03549)
Supplement: Supplementary file 3. — ChIP-seq peaks for all WT and bloto thymocyte datasets, annotated with the nearest gene TSS. DOI: http://dx.doi.org/10.7554/eLife.03549.025 [file elife03549s003.xlsx]

## Sheet: ChIP-C_WT
Chr	Start	End	Peak Score	Annotation	Distance to nearest TSS	Entrez ID	Gene Name	Gene Description
chr1	134373306	134374148	408.441	promoter-TSS	-217	213464	Rbbp5	retinoblastoma binding protein 5
chr1	87960756	87961432	397.241	promoter-TSS	-100	70247	Psmd1	proteasome (prosome, macropain) 26S subunit, non-ATPase, 1
chr13	69750459	69751096	390.051	promoter-TSS	-117	28114	Nsun2	NOL1/NOP2/Sun domain family member 2
chr11	115425356	115425961	371.706	promoter-TSS	-100	445007	Nup85	nucleoporin 85
chr11	29447652	29448310	370.489	promoter-TSS	31	73324	1700034F02Rik	RIKEN cDNA 1700034F02 gene
chr4	47487055	47487650	357.099	promoter-TSS	-113	56737	Alg2	asparagine-linked glycosylation 2 (alpha-1,3-mannosyltransferase)
chr9	44728649	44729343	341.684	promoter-TSS	-171	27425	Atp5l	ATP synthase, H+ transporting, mitochondrial F0 complex, subunit G
chr6	73198223	73198787	339.991	promoter-TSS	6	56451	Suclg1	succinate-CoA ligase, GDP-forming, alpha subunit
chr11	17111445	17112052	333.808	promoter-TSS	-148	103784	Wdr92	WD repeat domain 92
chr2	157391944	157392530	333.675	promoter-TSS	-140	53619	Blcap	bladder cancer associated protein homolog (human)
chr18	35113806	35114435	316.853	promoter-TSS	-115	15526	Hspa9	heat shock protein 9
chr5	114221491	114222173	311.453	promoter-TSS	-174	53890	Sart3	squamous cell carcinoma antigen recognized by T cells 3
chr11	3863481	3864093	304.305	promoter-TSS	-191	64934	Pes1	pescadillo homolog 1, containing BRCT domain (zebrafish)
chr11	102742055	102742727	301.814	promoter-TSS	-102	20624	Eftud2	elongation factor Tu GTP binding domain containing 2
chr2	127412713	127413336	299.935	promoter-TSS	-138	77721	Mrps5	mitochondrial ribosomal protein S5
chr2	13995137	13995885	295.922	promoter-TSS	50	70957	Stamos	signal transducing adaptor molecule (SH3 domain and ITAM motif) 1, opposite strand
chr3	53667516	53668201	288.69	promoter-TSS	-129	67890	Ufm1	ubiquitin-fold modifier 1
chr1	78485281	78485958	284.82	promoter-TSS	-147	23874	Farsb	phenylalanyl-tRNA synthetase, beta subunit
chr2	144353076	144353675	283.922	promoter-TSS	-106	70408	Polr3f	polymerase (RNA) III (DNA directed) polypeptide F
chr5	30481334	30481925	282.618	promoter-TSS	-109	97212	Hadha	hydroxyacyl-Coenzyme A dehydrogenase/3-ketoacyl-Coenzyme A thiolase/enoyl-Coenzyme A hydratase (trifunctional protein), alpha subunit
chr5	117565884	117566482	282.476	promoter-TSS	-181	71954	Suds3	suppressor of defective silencing 3 homolog (S. cerevisiae)
chr4	52451740	52452318	279.643	promoter-TSS	-92	14211	Smc2	structural maintenance of chromosomes 2
chr3	132346650	132347256	279.03	promoter-TSS	-110	13722	Aimp1	aminoacyl tRNA synthetase complex-interacting multifunctional protein 1
chr16	33056052	33056627	277.976	promoter-TSS	-67	69707	Iqcg	IQ motif containing G
chr7	26443570	26444206	276.989	promoter-TSS	-108	12039	Bckdha	branched chain ketoacid dehydrogenase E1, alpha polypeptide
chr3	153575815	153576489	276	promoter-TSS	-222	19352	Rabggtb	RAB geranylgeranyl transferase, b subunit
chr17	25410180	25410858	274.978	promoter-TSS	-143	22196	Ube2i	ubiquitin-conjugating enzyme E2I
chr14	21871241	21871854	274.338	promoter-TSS	117	55946	Ap3m1	adaptor-related protein complex 3, mu 1 subunit
chr14	22650366	22650928	273.822	promoter-TSS	-136	22334	Vdac2	voltage-dependent anion channel 2
chr4	117587506	117588033	270.582	promoter-TSS	-165	230673	Ipo13	importin 13
chr11	95245670	95246416	266.882	promoter-TSS	-193	110172	Slc35b1	solute carrier family 35, member B1
chr5	145900840	145901398	262.559	promoter-TSS	-147	231889	Bud31	BUD31 homolog (yeast)
chr12	70269335	70269968	260.877	promoter-TSS	-150	69706	Lrr1	leucine rich repeat protein 1
chr2	52601042	52601640	260.679	promoter-TSS	-158	56324	Stam2	signal transducing adaptor molecule (SH3 domain and ITAM motif) 2
chr19	4961900	4962489	260.231	promoter-TSS	-112	66419	Mrpl11	mitochondrial ribosomal protein L11
chr1	94370190	94370651	258.514	promoter-TSS	-85	67273	Ndufa10	NADH dehydrogenase (ubiquinone) 1 alpha subcomplex 10
chr17	83913512	83914154	256.812	promoter-TSS	-160	20463	Cox7a2l	cytochrome c oxidase subunit VIIa polypeptide 2-like
chr11	113545335	113545946	253.249	promoter-TSS	-86	276852	D11Wsu47e	DNA segment, Chr 11, Wayne State University 47, expressed
chr10	23506860	23507495	252.399	promoter-TSS	-162	20042	Rps12	ribosomal protein S12
chr1	165333663	165334270	250.227	promoter-TSS	-194	98376	Gorab	golgin, RAB6-interacting
chr18	67800806	67801573	248.802	promoter-TSS	-64	107047	Psmg2	proteasome (prosome, macropain) assembly chaperone 2
chr17	35089287	35089977	248.502	promoter-TSS	-216	68763	1110038B12Rik	RIKEN cDNA 1110038B12 gene
chr9	109734826	109735653	247.625	promoter-TSS	-69	54369	Nme6	NME/NM23 nucleoside diphosphate kinase 6
chr5	147644307	147644878	245.473	5' UTR	126	19933	Rpl21	ribosomal protein L21
chr2	28695597	28696316	245.245	promoter-TSS	30	227674	Ddx31	DEAD/H (Asp-Glu-Ala-Asp/His) box polypeptide 31
chr10	61912350	61912980	243.844	promoter-TSS	-224	338359	Supv3l1	suppressor of var1, 3-like 1 (S. cerevisiae)
chr13	91062464	91062891	232.54	promoter-TSS	-50	66475	Rps23	ribosomal protein S23
chr7	51501645	51502220	229.528	promoter-TSS	-160	668661	2410002F23Rik	RIKEN cDNA 2410002F23 gene
chrX	91457852	91458567	225.01	promoter-TSS	-219	26905	Eif2s3x	eukaryotic translation initiation factor 2, subunit 3, structural gene X-linked
chr6	11857276	11857807	223.081	promoter-TSS	-95	17992	Ndufa4	NADH dehydrogenase (ubiquinone) 1 alpha subcomplex, 4
chr5	110659640	110660269	219.302	promoter-TSS	-69	71782	Ankle2	ankyrin repeat and LEM domain containing 2
chr17	35271665	35272241	218.772	promoter-TSS	-170	224727	Bag6	BCL2-associated athanogene 6
chr13	36209069	36209970	217.511	promoter-TSS	7	69955	Fars2	phenylalanine-tRNA synthetase 2 (mitochondrial)
chr3	157196934	157197468	216.319	promoter-TSS	-160	53861	Zranb2	zinc finger, RAN-binding domain containing 2
chr12	100158399	100158967	215.467	promoter-TSS	-101	76260	Ttc8	tetratricopeptide repeat domain 8
chr3	94778490	94779069	214.617	5' UTR	126	107650	Pi4kb	phosphatidylinositol 4-kinase, catalytic, beta polypeptide
chr5	121995695	121996237	213.599	promoter-TSS	-65	17165	Mapkapk5	MAP kinase-activated protein kinase 5
chr2	113688751	113689367	209.367	promoter-TSS	-241	228482	Arhgap11a	Rho GTPase activating protein 11A
chr10	80783559	80784121	206.261	promoter-TSS	-8	70312	Cactin	cactin, spliceosome C complex subunit
chr17	35137611	35138188	204.831	promoter-TSS	47	22321	Vars	valyl-tRNA synthetase
chr11	107340454	107341075	203.319	promoter-TSS	-78	66997	Psmd12	proteasome (prosome, macropain) 26S subunit, non-ATPase, 12
chr2	114480484	114481244	202.354	promoter-TSS	-200	66632	Dph6	diphthamine biosynthesis 6
chr8	113370425	113371065	198.72	promoter-TSS	-42	101943	Sf3b3	splicing factor 3b, subunit 3
chr2	5871973	5872566	198.212	promoter-TSS	-246	326622	Upf2	UPF2 regulator of nonsense transcripts homolog (yeast)
chr5	122872029	122872695	197.751	promoter-TSS	-91	56317	Anapc7	anaphase promoting complex subunit 7
chr10	80024129	80024733	194.063	promoter-TSS	-126	66932	Rexo1	REX1, RNA exonuclease 1 homolog (S. cerevisiae)
chr11	115465154	115465632	193.961	promoter-TSS	-72	50529	Mrps7	mitchondrial ribosomal protein S7
chr2	103637656	103638217	188.718	promoter-TSS	-139	53872	Caprin1	cell cycle associated protein 1
chr3	144233290	144233866	183.402	promoter-TSS	187	93684	Sep15	selenoprotein
chr4	98590100	98590719	180.54	promoter-TSS	-92	230484	Usp1	ubiquitin specific peptidase 1
chr17	35378256	35378817	178.624	promoter-TSS	-155	53817	Ddx39b	DEAD (Asp-Glu-Ala-Asp) box polypeptide 39B
chr11	52045064	52045668	176.752	promoter-TSS	-131	21402	Skp1a	S-phase kinase-associated protein 1A
chr13	70776602	70777114	174.456	promoter-TSS	-346	218333	BC018507	cDNA sequence BC018507
chr8	106966604	106967117	167.342	promoter-TSS	87	234663	Dync1li2	dynein, cytoplasmic 1 light intermediate chain 2
chr6	83115553	83115978	163.165	promoter-TSS	-153	13191	Dctn1	dynactin 1
chr15	81230106	81230699	163.071	promoter-TSS	-216	321003	Xpnpep3	X-prolyl aminopeptidase (aminopeptidase P) 3, putative
chr1	120207599	120208055	154.313	promoter-TSS	-118	22099	Tsn	translin
chr11	3102212	3102662	154.238	promoter-TSS	81	74203	Eif4enif1	eukaryotic translation initiation factor 4E nuclear import factor 1
chr16	4077649	4078251	143.974	promoter-TSS	-140	68015	Trap1	TNF receptor-associated protein 1
chr16	36071605	36072353	141.175	promoter-TSS	233	381045	Ccdc58	coiled-coil domain containing 58
chr13	101420889	101421421	140.54	promoter-TSS	-139	19356	Rad17	RAD17 homolog (S. pombe)
chr1	16094284	16095309	137.037	promoter-TSS	-282	19989	Rpl7	ribosomal protein L7
chr7	25315146	25315698	136.522	promoter-TSS	-245	210146	Irgq	immunity-related GTPase family, Q
chr10	79502283	79502838	131.512	promoter-TSS	-156	66420	Polr2e	polymerase (RNA) II (DNA directed) polypeptide E
chr13	67738565	67739177	120.273	promoter-TSS	-181	212281	A530054K11Rik	RIKEN cDNA A530054K11 gene
chr14	56262053	56262546	120.138	5' UTR	344	74140	Tm9sf1	transmembrane 9 superfamily member 1
chr12	72038492	72039026	116.378	promoter-TSS	-85	56444	Actr10	ARP10 actin-related protein 10
chr3	53267077	53267740	115.943	promoter-TSS	-228	212114	Nhlrc3	NHL repeat containing 3
chr4	107040241	107040760	107.319	5' UTR	111	72787	Ndc1	NDC1 transmembrane nucleoporin
chr10	80958944	80959393	106.398	promoter-TSS	-60	103425	Ncln	nicalin homolog (zebrafish)
chr6	35127285	35127723	104.512	promoter-TSS	-112	70699	Nup205	nucleoporin 205
chr6	86476176	86476679	103.175	promoter-TSS	-268	23983	Pcbp1	poly(rC) binding protein 1
chr13	67784375	67784917	102.502	promoter-TSS	-197	408068	Zfp738	zinc finger protein 738
chr3	94246893	94247452	97.7933	promoter-TSS	-86	78523	Mrpl9	mitochondrial ribosomal protein L9
chr14	25309425	25310113	95.6715	promoter-TSS	-134	20088	Rps24	ribosomal protein S24
chrX	99314504	99314943	95.3718	promoter-TSS	-81	69713	Pin4	protein (peptidyl-prolyl cis/trans isomerase) NIMA-interacting, 4 (parvulin)
chr3	108393875	108394429	85.9368	promoter-TSS	-44	99512	Wdr47	WD repeat domain 47
chr4	116666895	116667488	85.5945	promoter-TSS	-211	22275	Urod	uroporphyrinogen decarboxylase
chr13	55828400	55828914	82.3005	promoter-TSS	-72	72562	Pcbd2	pterin 4 alpha carbinolamine dehydratase/dimerization cofactor of hepatocyte nuclear factor 1 alpha (TCF1) 2
chr11	60350698	60351284	81.6776	promoter-TSS	-194	268420	Alkbh5	alkB, alkylation repair homolog 5 (E. coli)
chr11	22890227	22890801	80.4937	promoter-TSS	-79	12464	Cct4	chaperonin containing Tcp1, subunit 4 (delta)
chr9	21314638	21315093	78.1332	promoter-TSS	-235	17083	Tmed1	transmembrane emp24 domain containing 1
chr4	138908139	138908537	77.9462	promoter-TSS	-125	69902	Mrto4	MRT4, mRNA turnover 4, homolog (S. cerevisiae)
chr6	88034018	88034598	75.7361	promoter-TSS	-159	103963	Rpn1	ribophorin I
chr2	164736636	164737422	74.3447	5' UTR	221	329559	Zfp335	zinc finger protein 335
chr11	103558933	103559378	74.1143	promoter-TSS	117	399609	C130046K22Rik	RIKEN cDNA C130046K22 gene
chr1	16094284	16095309	69.2919	promoter-TSS	-282	19989	Rpl7	ribosomal protein L7
chr8	129469560	129470089	69.2919	promoter-TSS	-3	67952	Tomm20	translocase of outer mitochondrial membrane 20 homolog (yeast)
chr12	80273353	80273855	64.454	promoter-TSS	-159	53612	Vti1b	vesicle transport through interaction with t-SNAREs 1B
chr8	87355364	87356399	61.3937	promoter-TSS	283	23863	Dand5	DAN domain family, member 5
chr11	102558859	102559371	57.2581	promoter-TSS	-76	52715	Ccdc43	coiled-coil domain containing 43
chr9	41015690	41016232	55.596	intron	1723	78500	1700063D05Rik	RIKEN cDNA 1700063D05 gene
chr2	128513014	128513585	54.4917	promoter-TSS	-168	17222	Anapc1	anaphase promoting complex subunit 1
chr1	145549802	145550218	54.2939	promoter-TSS	-196	214498	Cdc73	cell division cycle 73, Paf1/RNA polymerase II complex component
chr14	31814549	31815143	53.944	promoter-TSS	6	69019	Spcs1	signal peptidase complex subunit 1 homolog (S. cerevisiae)
chr18	65959765	65960190	53.8857	promoter-TSS	-255	66286	Sec11c	SEC11 homolog C (S. cerevisiae)
chr5	135115071	135115365	43.0162	promoter-TSS	-20	22384	Eif4h	eukaryotic translation initiation factor 4H
chr2	91803720	91804017	37.724	promoter-TSS	-148	104418	Dgkz	diacylglycerol kinase zeta
chr15	79604816	79605337	37.4876	promoter-TSS	-179	54152	Dnal4	dynein, axonemal, light chain 4
chr15	59006155	59006444	36.8564	Intergenic	-92718	211401	Mtss1	metastasis suppressor 1
chr10	127774053	127774755	36.3532	promoter-TSS	-484	12974	Cs	citrate synthase
chr7	19886138	19886549	35.8859	Intergenic	9051	14282	Fosb	FBJ osteosarcoma oncogene B
chr2	103601245	103601576	35.4516	promoter-TSS	-3	98956	Nat10	N-acetyltransferase 10
chr7	16637790	16638370	34.6711	Intergenic	-19211	666528	Zfp541	zinc finger protein 541
chr17	27772055	27772628	34.6711	promoter-TSS	-154	67097	Rps10	ribosomal protein S10
chr5	31999934	32000405	33.3767	promoter-TSS	-186	71336	Rbks	ribokinase
chr6	29222576	29222929	33.1425	5' UTR	126	69573	Hilpda	hypoxia inducible lipid droplet associated
chr15	89422219	89422596	29.8124	promoter-TSS	-53	68708	Rabl2	RAB, member of RAS oncogene family-like 2
chr7	30693325	30693762	29.1729	promoter-TSS	7	73729	Zfp383	zinc finger protein 383
chr2	32251107	32251426	26.7732	promoter-TSS	-144	96979	Ptges2	prostaglandin E synthase 2
chr2	136717275	136717787	26.4972	promoter-TSS	-389	59030	Mkks	McKusick-Kaufman syndrome
chr13	36209069	36209970	23.1152	promoter-TSS	7	69955	Fars2	phenylalanine-tRNA synthetase 2 (mitochondrial)
chr10	127759366	127759759	22.235	promoter-TSS	47	56530	Cnpy2	canopy 2 homolog (zebrafish)
chr11	109301151	109301499	20.4138	promoter-TSS	-67	100503496	LOC100503496	uncharacterized LOC100503496
chr14	52877401	52877767	20.079	Intergenic	-20337	67772	Chd8	chromodomain helicase DNA binding protein 8
chr11	77907817	77908180	20.0437	promoter-TSS	-177	216971	Fam222b	family with sequence similarity 222, member B
chr4	107991503	107991906	18.3754	Intergenic	-9053	69893	Selrc1	Sel1 repeat containing 1
chr8	87355364	87356399	17.253	promoter-TSS	283	23863	Dand5	DAN domain family, member 5
chr16	18426323	18426592	15.4703	promoter-TSS	-53	26462	Txnrd2	thioredoxin reductase 2
chr11	86358415	86358674	14.5598	promoter-TSS	51	56427	Tubd1	tubulin, delta 1
chr9	7837372	7837622	14.3998	Intergenic	-2242	11797	Birc2	baculoviral IAP repeat-containing 2
chr10	22026226	22026536	14.3998	promoter-TSS	-145	606736	C920009B18Rik	RIKEN cDNA C920009B18 gene
chr17	43743635	43743895	12.4518	intron	-15307	73504	1700071M16Rik	RIKEN cDNA 1700071M16 gene
chr13	67710606	67711078	11.9574	promoter-TSS	-198	100416706	AA987161	expressed sequence AA987161
chr14	15916456	15916746	8.37179	Intergenic	263272	674895	Nek10	NIMA (never in mitosis gene a)- related kinase 10
chr7	109358447	109358670	8.32831	promoter-TSS	122	269966	Nup98	nucleoporin 98
chrX	96331360	96331594	8.23342	promoter-TSS	8	13641	Efnb1	ephrin B1
chr7	16633199	16633404	7.39245	Intergenic	-23990	666528	Zfp541	zinc finger protein 541
chr9	114310344	114310622	7.38223	intron	270	100504715	Tmppe	transmembrane protein with metallophosphoesterase domain
chr11	6100509	6100706	7.32163	promoter-TSS	-153	209586	Nudcd3	NudC domain containing 3
chr6	27443839	27444068	7.0464	intron	442797	735266	Mir592	microRNA 592
chr17	36445903	36446110	6.47072	Intergenic	17089	14985	H2-M10.1	histocompatibility 2, M region locus 10.1
chr11	115999898	116000089	5.08443	intron	189	60441	Mrpl38	mitochondrial ribosomal protein L38
chr10	8173881	8174072	4.76551	intron	64647	338362	Ust	uronyl-2-sulfotransferase
chrX	123302635	123302863	2.49527	Intergenic	47648	237029	4932411N23Rik	RIKEN cDNA 4932411N23 gene
chr16	3252086	3252301	1.89915	Intergenic	-340205	258859	Olfr161	olfactory receptor 161
chr8	19930246	19930461	1.80031	Intergenic	28427	100861668	Gm21119	predicted gene, 21119

## Sheet: ChIP-C_bloto
Chr	Start	End	Peak Score	Annotation	Distance to nearest TSS	Entrez ID	Gene Name	Gene Description
chr1	134373352	134374168	279.731	promoter-TSS	-184	213464	Rbbp5	retinoblastoma binding protein 5
chr4	47487101	47487688	250.039	promoter-TSS	-139	66212	Sec61b	Sec61 beta subunit
chr11	115425371	115425994	226.835	promoter-TSS	-76	445007	Nup85	nucleoporin 85
chr11	29447668	29448294	217.801	promoter-TSS	31	73324	1700034F02Rik	RIKEN cDNA 1700034F02 gene
chr1	87960806	87961432	205.703	promoter-TSS	-75	70247	Psmd1	proteasome (prosome, macropain) 26S subunit, non-ATPase, 1
chr17	25410272	25410926	199.452	promoter-TSS	-223	22196	Ube2i	ubiquitin-conjugating enzyme E2I
chr12	70269335	70270036	198.863	promoter-TSS	-116	69706	Lrr1	leucine rich repeat protein 1
chr5	114221510	114222136	194.389	promoter-TSS	-165	53890	Sart3	squamous cell carcinoma antigen recognized by T cells 3
chr5	30481371	30482029	177.7	promoter-TSS	-162	231086	Hadhb	hydroxyacyl-Coenzyme A dehydrogenase/3-ketoacyl-Coenzyme A thiolase/enoyl-Coenzyme A hydratase (trifunctional protein), beta subunit
chr5	117565922	117566387	175.468	promoter-TSS	-152	71954	Suds3	suppressor of defective silencing 3 homolog (S. cerevisiae)
chr13	69750492	69751043	168.259	promoter-TSS	-127	28114	Nsun2	NOL1/NOP2/Sun domain family member 2
chr11	102742076	102742750	163.433	promoter-TSS	-124	20624	Eftud2	elongation factor Tu GTP binding domain containing 2
chr5	147644227	147644881	163.256	promoter-TSS	88	19933	Rpl21	ribosomal protein L21
chr13	91062473	91062878	161.225	promoter-TSS	-52	66475	Rps23	ribosomal protein S23
chr1	78485257	78485992	161.225	promoter-TSS	-152	23874	Farsb	phenylalanyl-tRNA synthetase, beta subunit
chr6	83115527	83116004	159.107	promoter-TSS	-153	13191	Dctn1	dynactin 1
chr1	94370186	94370594	157.213	promoter-TSS	-55	67273	Ndufa10	NADH dehydrogenase (ubiquinone) 1 alpha subcomplex 10
chr7	51501690	51502335	157.213	promoter-TSS	-80	668661	2410002F23Rik	RIKEN cDNA 2410002F23 gene
chr10	61912302	61912972	156.853	promoter-TSS	-196	338359	Supv3l1	suppressor of var1, 3-like 1 (S. cerevisiae)
chr11	95245708	95246393	156.712	promoter-TSS	-186	110172	Slc35b1	solute carrier family 35, member B1
chr9	44728533	44729223	154.432	promoter-TSS	-53	27425	Atp5l	ATP synthase, H+ transporting, mitochondrial F0 complex, subunit G
chr10	23506789	23507448	151.153	promoter-TSS	-103	20042	Rps12	ribosomal protein S12
chr11	113545332	113545898	151.153	promoter-TSS	-111	276852	D11Wsu47e	DNA segment, Chr 11, Wayne State University 47, expressed
chr7	26443610	26444164	143.674	promoter-TSS	-107	12039	Bckdha	branched chain ketoacid dehydrogenase E1, alpha polypeptide
chr5	145900822	145901397	141.504	promoter-TSS	-151	231887	Pdap1	PDGFA associated protein 1
chr11	3863411	3864205	139.947	promoter-TSS	-170	64934	Pes1	pescadillo homolog 1, containing BRCT domain (zebrafish)
chr2	13995233	13995887	137.167	promoter-TSS	1	70957	Stamos	signal transducing adaptor molecule (SH3 domain and ITAM motif) 1, opposite strand
chr5	122872085	122872657	137.167	promoter-TSS	-82	56317	Anapc7	anaphase promoting complex subunit 7
chr18	35113869	35114427	136.29	promoter-TSS	-143	15526	Hspa9	heat shock protein 9
chr2	144353103	144353651	136.29	promoter-TSS	-104	70408	Polr3f	polymerase (RNA) III (DNA directed) polypeptide F
chr11	17111508	17112085	134.786	promoter-TSS	-100	103784	Wdr92	WD repeat domain 92
chr13	70776599	70777188	132.856	promoter-TSS	-381	218333	BC018507	cDNA sequence BC018507
chr16	33056140	33056608	130.361	promoter-TSS	-102	69707	Iqcg	IQ motif containing G
chr2	113688772	113689404	129.739	promoter-TSS	-270	228482	Arhgap11a	Rho GTPase activating protein 11A
chr1	165333677	165334272	127.281	promoter-TSS	-202	98376	Gorab	golgin, RAB6-interacting
chr2	157391982	157392506	127.113	promoter-TSS	-147	53619	Blcap	bladder cancer associated protein homolog (human)
chr18	67800917	67801437	124.99	promoter-TSS	-76	107047	Psmg2	proteasome (prosome, macropain) assembly chaperone 2
chr13	101420892	101421456	119.468	promoter-TSS	-124	108143	Taf9	TAF9 RNA polymerase II, TATA box binding protein (TBP)-associated factor
chr17	35137653	35138056	119.074	promoter-TSS	2	22321	Vars	valyl-tRNA synthetase
chr10	80024159	80024795	117.036	promoter-TSS	-172	66932	Rexo1	REX1, RNA exonuclease 1 homolog (S. cerevisiae)
chr2	5871997	5872544	114.981	promoter-TSS	-245	326622	Upf2	UPF2 regulator of nonsense transcripts homolog (yeast)
chr17	35271688	35272168	113.665	promoter-TSS	-195	224727	Bag6	BCL2-associated athanogene 6
chr8	113370505	113371062	112.638	promoter-TSS	-80	101943	Sf3b3	splicing factor 3b, subunit 3
chr3	94778507	94779085	111.62	5' UTR	143	107650	Pi4kb	phosphatidylinositol 4-kinase, catalytic, beta polypeptide
chrX	91457884	91458501	109.527	promoter-TSS	-202	26905	Eif2s3x	eukaryotic translation initiation factor 2, subunit 3, structural gene X-linked
chr19	4961851	4962512	108.777	promoter-TSS	-125	66419	Mrpl11	mitochondrial ribosomal protein L11
chr14	22650374	22650875	108.234	promoter-TSS	-159	22334	Vdac2	voltage-dependent anion channel 2
chr4	52451767	52452230	99.0501	promoter-TSS	-123	14211	Smc2	structural maintenance of chromosomes 2
chr2	114480440	114480988	97.097	promoter-TSS	-50	66632	Dph6	diphthamine biosynthesis 6
chr6	11857359	11857841	94.6678	promoter-TSS	-154	17992	Ndufa4	NADH dehydrogenase (ubiquinone) 1 alpha subcomplex, 4
chr6	73198239	73198727	94.3183	promoter-TSS	-16	56451	Suclg1	succinate-CoA ligase, GDP-forming, alpha subunit
chr10	79502353	79502849	94.1351	promoter-TSS	-197	66420	Polr2e	polymerase (RNA) II (DNA directed) polypeptide E
chr2	28695750	28696260	94.0288	promoter-TSS	79	227674	Ddx31	DEAD/H (Asp-Glu-Ala-Asp/His) box polypeptide 31
chr3	53667647	53668130	93.0112	promoter-TSS	-159	67890	Ufm1	ubiquitin-fold modifier 1
chr11	107340518	107341072	91.5332	promoter-TSS	-47	66997	Psmd12	proteasome (prosome, macropain) 26S subunit, non-ATPase, 12
chr17	83913579	83914182	90.9435	promoter-TSS	-207	20463	Cox7a2l	cytochrome c oxidase subunit VIIa polypeptide 2-like
chr17	35378327	35378780	89.0867	promoter-TSS	-138	53817	Ddx39b	DEAD (Asp-Glu-Ala-Asp) box polypeptide 39B
chr1	16094317	16095278	88.9573	promoter-TSS	-283	19989	Rpl7	ribosomal protein L7
chr13	36209026	36209907	86.388	promoter-TSS	-46	69955	Fars2	phenylalanine-tRNA synthetase 2 (mitochondrial)
chr5	121995735	121996126	80.9179	promoter-TSS	-29	17165	Mapkapk5	MAP kinase-activated protein kinase 5
chr3	157196967	157197456	74.9685	promoter-TSS	-150	53861	Zranb2	zinc finger, RAN-binding domain containing 2
chr16	36071620	36072308	74.5249	promoter-TSS	218	381045	Ccdc58	coiled-coil domain containing 58
chr10	80783558	80784041	74.5249	promoter-TSS	-49	70312	Cactin	cactin, spliceosome C complex subunit
chr15	81230048	81230657	72.6974	promoter-TSS	-228	70356	St13	suppression of tumorigenicity 13
chr4	117587556	117588016	72.453	promoter-TSS	-182	230673	Ipo13	importin 13
chr12	72038524	72039000	70.9727	promoter-TSS	-82	56444	Actr10	ARP10 actin-related protein 10
chr17	35089314	35089925	69.1339	promoter-TSS	-203	68763	1110038B12Rik	RIKEN cDNA 1110038B12 gene
chr3	94246981	94247417	63.8504	promoter-TSS	-59	78523	Mrpl9	mitochondrial ribosomal protein L9
chr5	31999913	32000400	63.0976	promoter-TSS	-173	71336	Rbks	ribokinase
chr11	52045145	52045663	63.0968	promoter-TSS	-93	21402	Skp1a	S-phase kinase-associated protein 1A
chr11	3102266	3102606	61.5049	promoter-TSS	80	74203	Eif4enif1	eukaryotic translation initiation factor 4E nuclear import factor 1
chr11	115465185	115465619	61.2225	promoter-TSS	-63	50529	Mrps7	mitchondrial ribosomal protein S7
chr13	67738570	67739133	59.4973	promoter-TSS	-161	212281	A530054K11Rik	RIKEN cDNA A530054K11 gene
chr16	4077656	4078201	57.6061	promoter-TSS	-118	68015	Trap1	TNF receptor-associated protein 1
chrX	99314352	99314943	57.6061	promoter-TSS	-157	69713	Pin4	protein (peptidyl-prolyl cis/trans isomerase) NIMA-interacting, 4 (parvulin)
chr14	21871315	21871795	55.3499	promoter-TSS	109	55946	Ap3m1	adaptor-related protein complex 3, mu 1 subunit
chr11	103558937	103559460	51.9913	promoter-TSS	160	399609	C130046K22Rik	RIKEN cDNA C130046K22 gene
chr4	98590246	98590688	50.4406	promoter-TSS	-34	230484	Usp1	ubiquitin specific peptidase 1
chr7	19886139	19886578	50.1432	Intergenic	9036	14282	Fosb	FBJ osteosarcoma oncogene B
chr9	41015822	41016238	44.3209	intron	1792	78500	1700063D05Rik	RIKEN cDNA 1700063D05 gene
chr3	144233310	144233725	43.4131	promoter-TSS	126	93684	Sep15	selenoprotein
chr5	135115059	135115350	41.4629	promoter-TSS	-6	22384	Eif4h	eukaryotic translation initiation factor 4H
chr14	56262056	56262465	40.6492	5' UTR	383	74140	Tm9sf1	transmembrane 9 superfamily member 1
chr2	103637676	103638232	40.2741	promoter-TSS	-157	53872	Caprin1	cell cycle associated protein 1
chr2	127412851	127413272	39.2738	promoter-TSS	-101	77721	Mrps5	mitochondrial ribosomal protein S5
chr2	52601099	52601543	38.3576	promoter-TSS	-138	56324	Stam2	signal transducing adaptor molecule (SH3 domain and ITAM motif) 2
chr4	107040287	107040687	35.7709	promoter-TSS	98	72787	Ndc1	NDC1 transmembrane nucleoporin
chr1	16094317	16095278	35.4926	promoter-TSS	-283	19989	Rpl7	ribosomal protein L7
chr2	136717242	136717717	33.9237	promoter-TSS	-337	59030	Mkks	McKusick-Kaufman syndrome
chr2	164736628	164737348	32.3145	intron	262	329559	Zfp335	zinc finger protein 335
chr6	88034193	88034515	30.6062	promoter-TSS	-113	103963	Rpn1	ribophorin I
chr12	80273412	80273826	28.9142	promoter-TSS	-174	53612	Vti1b	vesicle transport through interaction with t-SNAREs 1B
chr11	60350669	60351271	27.2726	promoter-TSS	-215	268420	Alkbh5	alkB, alkylation repair homolog 5 (E. coli)
chr8	106966733	106967024	27.2419	promoter-TSS	69	234663	Dync1li2	dynein, cytoplasmic 1 light intermediate chain 2
chr18	65959786	65960105	27.2419	promoter-TSS	-287	66286	Sec11c	SEC11 homolog C (S. cerevisiae)
chr3	153575915	153576210	27.0813	promoter-TSS	-132	19352	Rabggtb	RAB geranylgeranyl transferase, b subunit
chr14	52877372	52877780	26.9944	Intergenic	-20329	67772	Chd8	chromodomain helicase DNA binding protein 8
chr8	129469670	129469973	25.5899	promoter-TSS	0	67952	Tomm20	translocase of outer mitochondrial membrane 20 homolog (yeast)
chr3	132346829	132347084	24.2434	promoter-TSS	-113	13722	Aimp1	aminoacyl tRNA synthetase complex-interacting multifunctional protein 1
chr1	120207662	120208025	23.9508	promoter-TSS	-134	22099	Tsn	translin
chr10	80958986	80959349	23.5217	promoter-TSS	-59	103425	Ncln	nicalin homolog (zebrafish)
chr14	25309649	25310047	23.3293	promoter-TSS	-55	20088	Rps24	ribosomal protein S24
chr7	30693294	30693780	22.3324	promoter-TSS	1	73729	Zfp383	zinc finger protein 383
chr1	145549858	145550079	22.3324	promoter-TSS	-154	214498	Cdc73	cell division cycle 73, Paf1/RNA polymerase II complex component
chr3	53267064	53267647	21.8809	promoter-TSS	-175	212114	Nhlrc3	NHL repeat containing 3
chr14	15916433	15916772	21.5841	Intergenic	263273	674895	Nek10	NIMA (never in mitosis gene a)- related kinase 10
chr13	36209026	36209907	20.7521	promoter-TSS	-46	69955	Fars2	phenylalanine-tRNA synthetase 2 (mitochondrial)
chr7	25315179	25315577	20.2792	promoter-TSS	-289	210146	Irgq	immunity-related GTPase family, Q
chr2	98506421	98507444	19.4487	Intergenic	1199101	241568	Lrrc4c	leucine rich repeat containing 4C
chr2	128513045	128513413	19.1565	promoter-TSS	-98	17222	Anapc1	anaphase promoting complex subunit 1
chr6	35127322	35127666	19.1565	promoter-TSS	-122	70699	Nup205	nucleoporin 205
chr12	100158531	100158836	19.1565	promoter-TSS	-101	76260	Ttc8	tetratricopeptide repeat domain 8
chr13	67784388	67784837	19.0365	promoter-TSS	-163	408068	Zfp738	zinc finger protein 738
chr15	79604887	79605254	19.0365	promoter-TSS	-173	54152	Dnal4	dynein, axonemal, light chain 4
chr13	55828514	55828767	19.0199	promoter-TSS	-89	72562	Pcbd2	pterin 4 alpha carbinolamine dehydratase/dimerization cofactor of hepatocyte nuclear factor 1 alpha (TCF1) 2
chr2	98502403	98503059	18.2286	Intergenic	1194900	241568	Lrrc4c	leucine rich repeat containing 4C
chr14	31814589	31814991	17.2556	promoter-TSS	62	69019	Spcs1	signal peptidase complex subunit 1 homolog (S. cerevisiae)
chr9	113617380	113617635	17.0464	promoter-TSS	-130	18571	Pdcd6ip	programmed cell death 6 interacting protein
chr9	35112754	35113150	16.5792	Intergenic	24262	71133	4933422A05Rik	RIKEN cDNA 4933422A05 gene
chr13	67710550	67710858	16.0731	promoter-TSS	-60	100416706	AA987161	expressed sequence AA987161
chr11	22890417	22890666	14.8972	promoter-TSS	-52	12464	Cct4	chaperonin containing Tcp1, subunit 4 (delta)
chr2	98506421	98507444	14.7757	Intergenic	1199101	241568	Lrrc4c	leucine rich repeat containing 4C
chr10	127774409	127774847	13.5798	promoter-TSS	-260	12974	Cs	citrate synthase
chr4	138908169	138908518	13.0836	promoter-TSS	-130	69902	Mrto4	MRT4, mRNA turnover 4, homolog (S. cerevisiae)
chr17	27772124	27772524	12.3634	promoter-TSS	-137	67097	Rps10	ribosomal protein S10
chr8	87355907	87356276	12.2688	promoter-TSS	73	23863	Dand5	DAN domain family, member 5
chr4	107991556	107991761	11.5744	Intergenic	-9099	69893	Selrc1	Sel1 repeat containing 1
chr3	108394071	108394319	10.9797	promoter-TSS	-1	99512	Wdr47	WD repeat domain 47
chr2	98502403	98503059	10.3671	Intergenic	1194900	241568	Lrrc4c	leucine rich repeat containing 4C
chr2	32251129	32251350	10.2241	promoter-TSS	-171	96979	Ptges2	prostaglandin E synthase 2
chr2	98506421	98507444	9.83853	Intergenic	1199101	241568	Lrrc4c	leucine rich repeat containing 4C
chr12	70784503	70784789	8.80028	Intergenic	-1807	20663	Sos2	son of sevenless homolog 2 (Drosophila)
chr9	109735111	109735373	8.80028	promoter-TSS	-66	54369	Nme6	NME/NM23 nucleoside diphosphate kinase 6
chr2	103601281	103601496	7.0436	promoter-TSS	19	98956	Nat10	N-acetyltransferase 10
chr6	86476305	86476522	6.09794	promoter-TSS	-254	23983	Pcbp1	poly(rC) binding protein 1
chr9	44794502	44794749	6.06653	3' UTR	4756	12500	Cd3d	CD3 antigen, delta polypeptide
chr2	163111634	163111854	6.02372	intron	60554	269389	Tox2	TOX high mobility group box family member 2
chr6	91423389	91423701	5.02591	promoter-TSS	-128	72170	Chchd4	coiled-coil-helix-coiled-coil-helix domain containing 4
chr17	36445907	36446201	4.81529	Intergenic	17041	14985	H2-M10.1	histocompatibility 2, M region locus 10.1
chr2	98505157	98505431	1.76098	Intergenic	1197463	241568	Lrrc4c	leucine rich repeat containing 4C
chr2	98505157	98505431	1.45884	Intergenic	1197463	241568	Lrrc4c	leucine rich repeat containing 4C

## Sheet: ChIP-N_WT
Chr	Start	End	Peak Score	Annotation	Distance to nearest TSS	Entrez ID	Gene Name	Gene Description
chr11	115425401	115425895	258.482	promoter-TSS	-110	445007	Nup85	nucleoporin 85
chr11	29447738	29448278	256.511	promoter-TSS	32	78294	Rps27a	ribosomal protein S27A
chr5	114221540	114222039	244.739	promoter-TSS	-131	53890	Sart3	squamous cell carcinoma antigen recognized by T cells 3
chr18	35113947	35114392	221.769	promoter-TSS	-164	15526	Hspa9	heat shock protein 9
chr13	69750534	69750978	216.138	promoter-TSS	-138	28114	Nsun2	NOL1/NOP2/Sun domain family member 2
chr11	95245828	95246300	206.19	promoter-TSS	-172	110172	Slc35b1	solute carrier family 35, member B1
chr14	22650434	22650836	197.358	promoter-TSS	-148	22334	Vdac2	voltage-dependent anion channel 2
chr2	157391997	157392468	192.685	promoter-TSS	-135	53619	Blcap	bladder cancer associated protein homolog (human)
chr1	78485359	78485857	191.36	promoter-TSS	-136	23874	Farsb	phenylalanyl-tRNA synthetase, beta subunit
chr2	127412853	127413283	191.315	promoter-TSS	-94	77721	Mrps5	mitochondrial ribosomal protein S5
chr2	13995346	13995829	189.37	promoter-TSS	-26	70957	Stamos	signal transducing adaptor molecule (SH3 domain and ITAM motif) 1, opposite strand
chr5	30481429	30481870	183.535	promoter-TSS	-129	97212	Hadha	hydroxyacyl-Coenzyme A dehydrogenase/3-ketoacyl-Coenzyme A thiolase/enoyl-Coenzyme A hydratase (trifunctional protein), alpha subunit
chr9	44728767	44729217	180.154	promoter-TSS	-167	27425	Atp5l	ATP synthase, H+ transporting, mitochondrial F0 complex, subunit G
chr7	26443650	26444098	167.731	promoter-TSS	-94	12039	Bckdha	branched chain ketoacid dehydrogenase E1, alpha polypeptide
chr3	132346758	132347141	166.293	promoter-TSS	-106	13722	Aimp1	aminoacyl tRNA synthetase complex-interacting multifunctional protein 1
chr1	87960841	87961326	162.742	promoter-TSS	-111	70247	Psmd1	proteasome (prosome, macropain) 26S subunit, non-ATPase, 1
chr6	73198273	73198674	161.834	promoter-TSS	-26	56451	Suclg1	succinate-CoA ligase, GDP-forming, alpha subunit
chr12	70269383	70269865	160.403	promoter-TSS	-177	69706	Lrr1	leucine rich repeat protein 1
chr1	134373481	134374020	158.702	promoter-TSS	-194	213464	Rbbp5	retinoblastoma binding protein 5
chr5	147644387	147644843	156.647	5' UTR	149	19933	Rpl21	ribosomal protein L21
chr2	144353135	144353538	155.937	promoter-TSS	-145	70408	Polr3f	polymerase (RNA) III (DNA directed) polypeptide F
chr5	117565943	117566317	155.767	promoter-TSS	-128	71954	Suds3	suppressor of defective silencing 3 homolog (S. cerevisiae)
chr11	17111499	17111976	155.22	promoter-TSS	-145	66249	Pno1	partner of NOB1 homolog (S. cerevisiae)
chr17	25410316	25410708	152.954	promoter-TSS	-136	22196	Ube2i	ubiquitin-conjugating enzyme E2I
chr5	145900887	145901311	152.7	promoter-TSS	-141	231887	Pdap1	PDGFA associated protein 1
chr18	67800875	67801340	150.441	promoter-TSS	-117	225659	Cep76	centrosomal protein 76
chr4	52451790	52452191	143.125	promoter-TSS	-131	14211	Smc2	structural maintenance of chromosomes 2
chr2	52601127	52601549	142.685	promoter-TSS	-155	56324	Stam2	signal transducing adaptor molecule (SH3 domain and ITAM motif) 2
chr13	36209420	36209802	140.166	promoter-TSS	99	69955	Fars2	phenylalanine-tRNA synthetase 2 (mitochondrial)
chr3	53667580	53668067	139.706	promoter-TSS	-94	67890	Ufm1	ubiquitin-fold modifier 1
chr4	117587568	117587975	139.706	promoter-TSS	-167	230673	Ipo13	importin 13
chr11	3863641	3864019	138.939	promoter-TSS	-148	64934	Pes1	pescadillo homolog 1, containing BRCT domain (zebrafish)
chr4	47487156	47487616	137.481	promoter-TSS	-147	56737	Alg2	asparagine-linked glycosylation 2 (alpha-1,3-mannosyltransferase)
chr17	35137659	35138088	132.237	promoter-TSS	21	22321	Vars	valyl-tRNA synthetase
chr17	83913628	83914080	129.753	promoter-TSS	-181	20463	Cox7a2l	cytochrome c oxidase subunit VIIa polypeptide 2-like
chr2	28695761	28696230	128.47	promoter-TSS	69	227674	Ddx31	DEAD/H (Asp-Glu-Ala-Asp/His) box polypeptide 31
chr16	33056229	33056586	124.002	promoter-TSS	-132	57808	Rpl35a	ribosomal protein L35A
chr5	110659801	110660214	119.442	promoter-TSS	-16	71782	Ankle2	ankyrin repeat and LEM domain containing 2
chr17	35378336	35378738	115.809	promoter-TSS	-154	53817	Ddx39b	DEAD (Asp-Glu-Ala-Asp) box polypeptide 39B
chr14	21871370	21871764	115.249	promoter-TSS	97	55946	Ap3m1	adaptor-related protein complex 3, mu 1 subunit
chr6	11857398	11857770	113.311	promoter-TSS	-138	17992	Ndufa4	NADH dehydrogenase (ubiquinone) 1 alpha subcomplex, 4
chr2	5872101	5872484	112.362	promoter-TSS	-223	326622	Upf2	UPF2 regulator of nonsense transcripts homolog (yeast)
chr2	103637740	103638110	112.01	promoter-TSS	-128	53872	Caprin1	cell cycle associated protein 1
chr3	157197019	157197378	110.891	promoter-TSS	-163	53861	Zranb2	zinc finger, RAN-binding domain containing 2
chr17	35271754	35272146	108.057	promoter-TSS	-173	224727	Bag6	BCL2-associated athanogene 6
chr11	102742219	102742605	104.679	promoter-TSS	-123	20624	Eftud2	elongation factor Tu GTP binding domain containing 2
chrX	91457960	91458355	103.045	promoter-TSS	-167	26905	Eif2s3x	eukaryotic translation initiation factor 2, subunit 3, structural gene X-linked
chr3	153575842	153576416	102.95	promoter-TSS	-199	19352	Rabggtb	RAB geranylgeranyl transferase, b subunit
chr1	165333776	165334217	102.1	promoter-TSS	-224	98376	Gorab	golgin, RAB6-interacting
chr10	61912438	61912847	99.8354	promoter-TSS	-201	338359	Supv3l1	suppressor of var1, 3-like 1 (S. cerevisiae)
chr12	100158493	100158850	96.6199	promoter-TSS	-113	76260	Ttc8	tetratricopeptide repeat domain 8
chr12	72038564	72039011	94.9427	promoter-TSS	-57	56444	Actr10	ARP10 actin-related protein 10
chr13	101421017	101421378	94.9375	promoter-TSS	-101	108143	Taf9	TAF9 RNA polymerase II, TATA box binding protein (TBP)-associated factor
chr7	51501771	51502168	93.7012	promoter-TSS	-123	668661	2410002F23Rik	RIKEN cDNA 2410002F23 gene
chr11	3102311	3102608	92.0343	promoter-TSS	103	74203	Eif4enif1	eukaryotic translation initiation factor 4E nuclear import factor 1
chr9	109735033	109735541	90.4641	promoter-TSS	-21	54369	Nme6	NME/NM23 nucleoside diphosphate kinase 6
chr17	35089373	35089789	90.3763	promoter-TSS	-165	68763	1110038B12Rik	RIKEN cDNA 1110038B12 gene
chr5	122872115	122872486	90.1438	promoter-TSS	-153	56317	Anapc7	anaphase promoting complex subunit 7
chr11	113545427	113545809	88.6645	promoter-TSS	-108	276852	D11Wsu47e	DNA segment, Chr 11, Wayne State University 47, expressed
chr2	114480567	114480944	88.1002	promoter-TSS	-91	66632	Dph6	diphthamine biosynthesis 6
chr11	52045119	52045572	85.3923	promoter-TSS	-152	21402	Skp1a	S-phase kinase-associated protein 1A
chr4	98590290	98590656	83.8188	promoter-TSS	-28	230484	Usp1	ubiquitin specific peptidase 1
chr10	79502354	79502755	82.5523	promoter-TSS	-150	66420	Polr2e	polymerase (RNA) II (DNA directed) polypeptide E
chr10	23506958	23507332	78.1315	promoter-TSS	-130	20042	Rps12	ribosomal protein S12
chr11	107340529	107341024	77.6158	promoter-TSS	-66	66997	Psmd12	proteasome (prosome, macropain) 26S subunit, non-ATPase, 12
chr5	121995705	121996107	77.5819	promoter-TSS	-5	17165	Mapkapk5	MAP kinase-activated protein kinase 5
chr13	91062508	91062808	76.3648	promoter-TSS	-69	66475	Rps23	ribosomal protein S23
chr13	70776670	70777006	76.3648	promoter-TSS	-326	218333	BC018507	cDNA sequence BC018507
chr10	80024262	80024689	75.1738	promoter-TSS	-170	66932	Rexo1	REX1, RNA exonuclease 1 homolog (S. cerevisiae)
chr3	144233422	144233738	74.7259	promoter-TSS	189	93684	Sep15	selenoprotein
chr3	94778587	94778910	69.543	promoter-TSS	95	107650	Pi4kb	phosphatidylinositol 4-kinase, catalytic, beta polypeptide
chrX	99314584	99314933	67.1808	promoter-TSS	-46	69713	Pin4	protein (peptidyl-prolyl cis/trans isomerase) NIMA-interacting, 4 (parvulin)
chr8	113370611	113370942	63.3298	promoter-TSS	-73	101943	Sf3b3	splicing factor 3b, subunit 3
chr6	83115614	83115953	60.6757	promoter-TSS	-135	13191	Dctn1	dynactin 1
chr10	80783616	80783976	60.4464	promoter-TSS	-52	70312	Cactin	cactin, spliceosome C complex subunit
chr2	113688807	113689238	52.1709	promoter-TSS	-204	228482	Arhgap11a	Rho GTPase activating protein 11A
chr19	4961973	4962351	46.4363	promoter-TSS	-144	66419	Mrpl11	mitochondrial ribosomal protein L11
chr5	32000042	32000333	45.8776	promoter-TSS	-204	71336	Rbks	ribokinase
chr11	115465222	115465579	44.749	promoter-TSS	-65	50529	Mrps7	mitchondrial ribosomal protein S7
chr3	53267169	53267491	41.6136	promoter-TSS	-150	212114	Nhlrc3	NHL repeat containing 3
chr6	86476259	86476633	40.372	promoter-TSS	-287	23983	Pcbp1	poly(rC) binding protein 1
chr1	120207755	120208041	39.0076	promoter-TSS	-189	22099	Tsn	translin
chr8	106966678	106967033	38.2388	promoter-TSS	92	234663	Dync1li2	dynein, cytoplasmic 1 light intermediate chain 2
chr7	25315269	25315565	38.0627	promoter-TSS	-250	210146	Irgq	immunity-related GTPase family, Q
chr1	16094494	16094825	37.1094	promoter-TSS	-145	19989	Rpl7	ribosomal protein L7
chr14	56262153	56262494	34.3132	5' UTR	320	74140	Tm9sf1	transmembrane 9 superfamily member 1
chr13	67784452	67784815	34.2409	promoter-TSS	-184	408068	Zfp738	zinc finger protein 738
chr2	164736689	164737119	28.6155	intron	346	329559	Zfp335	zinc finger protein 335
chr16	36071799	36072241	25.2729	promoter-TSS	274	381045	Ccdc58	coiled-coil domain containing 58
chr1	16094975	16095290	25.1933	promoter-TSS	-618	19989	Rpl7	ribosomal protein L7
chr10	80959032	80959312	25.0502	promoter-TSS	-64	103425	Ncln	nicalin homolog (zebrafish)
chr9	21314703	21314988	25.0483	promoter-TSS	-215	17083	Tmed1	transmembrane emp24 domain containing 1
chr12	80273411	80273704	24.6251	promoter-TSS	-112	53612	Vti1b	vesicle transport through interaction with t-SNAREs 1B
chr15	81230240	81230536	20.0112	promoter-TSS	-230	321003	Xpnpep3	X-prolyl aminopeptidase (aminopeptidase P) 3, putative
chr13	67738667	67739020	15.6516	promoter-TSS	-153	212281	A530054K11Rik	RIKEN cDNA A530054K11 gene
chr4	107040391	107040603	14.4025	5' UTR	108	72787	Ndc1	NDC1 transmembrane nucleoporin
chr11	103559028	103559237	10.3265	promoter-TSS	94	399609	C130046K22Rik	RIKEN cDNA C130046K22 gene
chr3	94247035	94247269	8.67431	promoter-TSS	-106	78523	Mrpl9	mitochondrial ribosomal protein L9
chr6	9820118	9820351	7.63628	Intergenic	920215	18231	Nxph1	neurexophilin 1
chr6	35127398	35127586	7.63628	promoter-TSS	-124	70699	Nup205	nucleoporin 205
chr10	127759519	127759709	7.61727	promoter-TSS	99	56530	Cnpy2	canopy 2 homolog (zebrafish)
chr15	79604947	79605160	6.32161	promoter-TSS	-156	54152	Dnal4	dynein, axonemal, light chain 4
chr13	55828549	55828737	4.38998	promoter-TSS	-86	72562	Pcbd2	pterin 4 alpha carbinolamine dehydratase/dimerization cofactor of hepatocyte nuclear factor 1 alpha (TCF1) 2
chr7	46508843	46509089	3.85951	Intergenic	10938	100861861	Gm21276	predicted gene, 21276

## Sheet: ChIP-N_bloto
Chr	Start	End	Peak Score	Annotation	Distance to nearest TSS	Entrez ID	Gene Name	Gene Description
chr5	114221457	114222106	370.214	promoter-TSS	-123	53890	Sart3	squamous cell carcinoma antigen recognized by T cells 3
chr11	115425335	115425947	360.985	promoter-TSS	-117	445007	Nup85	nucleoporin 85
chr12	70269367	70269975	327.753	promoter-TSS	-130	69706	Lrr1	leucine rich repeat protein 1
chr18	35113905	35114467	315.571	promoter-TSS	-181	15526	Hspa9	heat shock protein 9
chr2	13995294	13995874	284.506	promoter-TSS	-23	70957	Stamos	signal transducing adaptor molecule (SH3 domain and ITAM motif) 1, opposite strand
chr10	61912358	61912956	279.586	promoter-TSS	-216	338359	Supv3l1	suppressor of var1, 3-like 1 (S. cerevisiae)
chr11	95245715	95246362	273.721	promoter-TSS	-198	110172	Slc35b1	solute carrier family 35, member B1
chr11	29447706	29448284	273.451	promoter-TSS	45	73324	1700034F02Rik	RIKEN cDNA 1700034F02 gene
chr7	26443610	26444164	273.451	promoter-TSS	-107	12039	Bckdha	branched chain ketoacid dehydrogenase E1, alpha polypeptide
chr5	30481361	30481943	271.398	promoter-TSS	-132	97212	Hadha	hydroxyacyl-Coenzyme A dehydrogenase/3-ketoacyl-Coenzyme A thiolase/enoyl-Coenzyme A hydratase (trifunctional protein), alpha subunit
chr1	134373467	134374121	264.089	promoter-TSS	-150	213464	Rbbp5	retinoblastoma binding protein 5
chr5	145900806	145901363	262.464	promoter-TSS	-126	231887	Pdap1	PDGFA associated protein 1
chr5	147644262	147644864	259.357	promoter-TSS	97	19933	Rpl21	ribosomal protein L21
chr4	47487087	47487651	255.854	promoter-TSS	-130	56737	Alg2	asparagine-linked glycosylation 2 (alpha-1,3-mannosyltransferase)
chr17	25410211	25410806	253.724	promoter-TSS	-132	22196	Ube2i	ubiquitin-conjugating enzyme E2I
chr14	22650334	22650895	246.623	promoter-TSS	-169	22334	Vdac2	voltage-dependent anion channel 2
chr5	117565901	117566402	224.983	promoter-TSS	-149	71954	Suds3	suppressor of defective silencing 3 homolog (S. cerevisiae)
chr10	23506913	23507424	217.851	promoter-TSS	-153	20042	Rps12	ribosomal protein S12
chr13	69750491	69750993	216.168	promoter-TSS	-152	28114	Nsun2	NOL1/NOP2/Sun domain family member 2
chr13	101420966	101421443	212.006	promoter-TSS	-94	108143	Taf9	TAF9 RNA polymerase II, TATA box binding protein (TBP)-associated factor
chr2	157391984	157392499	208.613	promoter-TSS	-144	53619	Blcap	bladder cancer associated protein homolog (human)
chr17	35137648	35138093	208.129	promoter-TSS	18	22321	Vars	valyl-tRNA synthetase
chr1	78485320	78485887	206.308	promoter-TSS	-131	23874	Farsb	phenylalanyl-tRNA synthetase, beta subunit
chr1	87960809	87961382	200.284	promoter-TSS	-99	70247	Psmd1	proteasome (prosome, macropain) 26S subunit, non-ATPase, 1
chr9	44728650	44729237	196.617	promoter-TSS	-118	27425	Atp5l	ATP synthase, H+ transporting, mitochondrial F0 complex, subunit G
chr3	53667586	53668137	195.756	promoter-TSS	-132	67890	Ufm1	ubiquitin-fold modifier 1
chr7	51501736	51502206	194.641	promoter-TSS	-121	668661	2410002F23Rik	RIKEN cDNA 2410002F23 gene
chr2	5872090	5872527	194.491	promoter-TSS	-207	326622	Upf2	UPF2 regulator of nonsense transcripts homolog (yeast)
chr2	144353098	144353598	188.91	promoter-TSS	-133	70408	Polr3f	polymerase (RNA) III (DNA directed) polypeptide F
chr11	17111534	17112051	178.686	promoter-TSS	-104	103784	Wdr92	WD repeat domain 92
chr10	79502278	79502855	174.801	promoter-TSS	-162	66420	Polr2e	polymerase (RNA) II (DNA directed) polypeptide E
chr10	80024219	80024749	172.235	promoter-TSS	-179	66932	Rexo1	REX1, RNA exonuclease 1 homolog (S. cerevisiae)
chr6	11857334	11857822	171.885	promoter-TSS	-132	17992	Ndufa4	NADH dehydrogenase (ubiquinone) 1 alpha subcomplex, 4
chr11	113545381	113545886	166.276	promoter-TSS	-93	276852	D11Wsu47e	DNA segment, Chr 11, Wayne State University 47, expressed
chr17	35271730	35272178	164.414	promoter-TSS	-169	224727	Bag6	BCL2-associated athanogene 6
chr4	117587532	117588003	163.59	promoter-TSS	-163	230673	Ipo13	importin 13
chr13	91062481	91062882	162.593	promoter-TSS	-46	66475	Rps23	ribosomal protein S23
chr18	67800855	67801371	162.555	promoter-TSS	-123	225659	Cep76	centrosomal protein 76
chr11	3863582	3864114	161.357	promoter-TSS	-130	64934	Pes1	pescadillo homolog 1, containing BRCT domain (zebrafish)
chr1	165333680	165334255	156.998	promoter-TSS	-195	98376	Gorab	golgin, RAB6-interacting
chr3	157196981	157197458	156.493	promoter-TSS	-142	53861	Zranb2	zinc finger, RAN-binding domain containing 2
chr5	31999941	32000409	149.647	promoter-TSS	-192	71336	Rbks	ribokinase
chr5	122872094	122872564	148.414	promoter-TSS	-124	56317	Anapc7	anaphase promoting complex subunit 7
chr6	83115567	83115992	147.874	promoter-TSS	-139	13191	Dctn1	dynactin 1
chr17	83913578	83914032	147.817	promoter-TSS	-132	20463	Cox7a2l	cytochrome c oxidase subunit VIIa polypeptide 2-like
chr2	103637664	103638199	146.795	promoter-TSS	-134	53872	Caprin1	cell cycle associated protein 1
chr11	102742184	102742647	140.404	promoter-TSS	-126	20624	Eftud2	elongation factor Tu GTP binding domain containing 2
chr16	33056222	33056613	138.726	promoter-TSS	-122	57808	Rpl35a	ribosomal protein L35A
chr13	70776671	70777088	138.412	promoter-TSS	-367	218333	BC018507	cDNA sequence BC018507
chr2	114480504	114480983	136.425	promoter-TSS	-79	66632	Dph6	diphthamine biosynthesis 6
chr11	107340568	107341070	135.881	promoter-TSS	-23	66997	Psmd12	proteasome (prosome, macropain) 26S subunit, non-ATPase, 12
chr2	28695678	28696309	130.067	promoter-TSS	67	227674	Ddx31	DEAD/H (Asp-Glu-Ala-Asp/His) box polypeptide 31
chrX	99314488	99314984	122.659	promoter-TSS	-68	69713	Pin4	protein (peptidyl-prolyl cis/trans isomerase) NIMA-interacting, 4 (parvulin)
chrX	91457869	91458481	118.773	promoter-TSS	-185	26905	Eif2s3x	eukaryotic translation initiation factor 2, subunit 3, structural gene X-linked
chr6	73198279	73198714	117.662	promoter-TSS	-3	56451	Suclg1	succinate-CoA ligase, GDP-forming, alpha subunit
chr2	113688753	113689313	112.11	promoter-TSS	-215	228482	Arhgap11a	Rho GTPase activating protein 11A
chr3	94778525	94778977	111.058	promoter-TSS	98	107650	Pi4kb	phosphatidylinositol 4-kinase, catalytic, beta polypeptide
chr17	35378302	35378773	106.912	promoter-TSS	-154	53817	Ddx39b	DEAD (Asp-Glu-Ala-Asp) box polypeptide 39B
chr4	52451811	52452236	101.795	promoter-TSS	-98	14211	Smc2	structural maintenance of chromosomes 2
chr12	72038546	72039077	101.429	promoter-TSS	-33	56444	Actr10	ARP10 actin-related protein 10
chr13	36209401	36209854	100.165	promoter-TSS	115	69955	Fars2	phenylalanine-tRNA synthetase 2 (mitochondrial)
chr11	3102275	3102599	98.2198	promoter-TSS	81	74203	Eif4enif1	eukaryotic translation initiation factor 4E nuclear import factor 1
chr3	144233319	144233779	93.4369	promoter-TSS	158	93684	Sep15	selenoprotein
chr14	21871312	21871773	89.2329	promoter-TSS	122	55946	Ap3m1	adaptor-related protein complex 3, mu 1 subunit
chr17	35089378	35089834	86.1887	promoter-TSS	-190	68763	1110038B12Rik	RIKEN cDNA 1110038B12 gene
chr19	4962004	4962413	85.072	promoter-TSS	-98	66419	Mrpl11	mitochondrial ribosomal protein L11
chr8	113370503	113370995	80.1084	promoter-TSS	-46	101943	Sf3b3	splicing factor 3b, subunit 3
chr10	80783622	80784042	78.3061	promoter-TSS	-16	70312	Cactin	cactin, spliceosome C complex subunit
chr1	16094410	16095301	77.5129	promoter-TSS	-341	19989	Rpl7	ribosomal protein L7
chr2	52601076	52601552	68.2297	promoter-TSS	-131	56324	Stam2	signal transducing adaptor molecule (SH3 domain and ITAM motif) 2
chr13	67738653	67739052	65.0727	promoter-TSS	-162	212281	A530054K11Rik	RIKEN cDNA A530054K11 gene
chr15	81230130	81230637	63.9494	promoter-TSS	-235	321003	Xpnpep3	X-prolyl aminopeptidase (aminopeptidase P) 3, putative
chr4	98590262	98590694	63.8757	promoter-TSS	-23	230484	Usp1	ubiquitin specific peptidase 1
chr11	52045108	52045572	62.6658	promoter-TSS	-157	21402	Skp1a	S-phase kinase-associated protein 1A
chr16	36071690	36072251	62.6658	promoter-TSS	224	381045	Ccdc58	coiled-coil domain containing 58
chr11	103558932	103559319	62.3852	promoter-TSS	87	399609	C130046K22Rik	RIKEN cDNA C130046K22 gene
chr3	153575906	153576212	56.0483	promoter-TSS	-129	19352	Rabggtb	RAB geranylgeranyl transferase, b subunit
chr14	56262134	56262515	55.8728	5' UTR	319	74140	Tm9sf1	transmembrane 9 superfamily member 1
chr2	164736656	164737145	54.7299	intron	350	329559	Zfp335	zinc finger protein 335
chr2	127412900	127413243	54.7043	promoter-TSS	-91	77721	Mrps5	mitochondrial ribosomal protein S5
chr15	79604819	79605227	52.1912	promoter-TSS	-126	54152	Dnal4	dynein, axonemal, light chain 4
chr5	121995697	121996116	49.6836	promoter-TSS	-5	17165	Mapkapk5	MAP kinase-activated protein kinase 5
chr11	115465229	115465602	49.5637	promoter-TSS	-50	50529	Mrps7	mitchondrial ribosomal protein S7
chr1	16094410	16095301	46.3698	promoter-TSS	-341	19989	Rpl7	ribosomal protein L7
chr4	107040287	107040680	46.3698	promoter-TSS	94	72787	Ndc1	NDC1 transmembrane nucleoporin
chr3	53267119	53267465	45.6898	promoter-TSS	-112	212114	Nhlrc3	NHL repeat containing 3
chr12	80273406	80273760	44.7275	promoter-TSS	-138	53612	Vti1b	vesicle transport through interaction with t-SNAREs 1B
chr2	136717307	136717652	30.3839	promoter-TSS	-337	59030	Mkks	McKusick-Kaufman syndrome
chr3	132346817	132347059	30.3503	promoter-TSS	-95	13722	Aimp1	aminoacyl tRNA synthetase complex-interacting multifunctional protein 1
chr7	25315215	25315624	26.5203	promoter-TSS	-248	210146	Irgq	immunity-related GTPase family, Q
chr12	100158540	100158777	25.9492	promoter-TSS	-126	76260	Ttc8	tetratricopeptide repeat domain 8
chr3	94247027	94247325	24.7772	promoter-TSS	-82	78523	Mrpl9	mitochondrial ribosomal protein L9
chr9	113617319	113617614	23.388	promoter-TSS	-89	18571	Pdcd6ip	programmed cell death 6 interacting protein
chr8	35603845	35604124	23.0131	Intergenic	99386	330734	B930018H19Rik	RIKEN cDNA B930018H19 gene
chr16	4077699	4078009	23.0131	promoter-TSS	-44	68015	Trap1	TNF receptor-associated protein 1
chr10	54099638	54100069	21.5701	Intergenic	304125	100502920	Gm16998	predicted gene, 16998
chr4	138908183	138908538	20.1434	promoter-TSS	-142	230866	Emc1	ER membrane protein complex subunit 1
chr1	94370250	94370549	19.667	promoter-TSS	-64	67273	Ndufa10	NADH dehydrogenase (ubiquinone) 1 alpha subcomplex 10
chr10	80958921	80959301	18.3136	promoter-TSS	-3	103425	Ncln	nicalin homolog (zebrafish)
chr13	67710606	67710872	17.3454	promoter-TSS	-95	100416706	AA987161	expressed sequence AA987161
chr8	106966722	106967028	15.9772	promoter-TSS	72	234663	Dync1li2	dynein, cytoplasmic 1 light intermediate chain 2
chr9	41015831	41016099	14.04	intron	1727	78500	1700063D05Rik	RIKEN cDNA 1700063D05 gene
chr6	35127389	35127645	13.3013	promoter-TSS	-99	70699	Nup205	nucleoporin 205
chr17	27772166	27772448	12.4569	promoter-TSS	-120	67097	Rps10	ribosomal protein S10
chr12	70784552	70784808	11.9979	Intergenic	-1841	20663	Sos2	son of sevenless homolog 2 (Drosophila)
chr1	120207699	120207958	11.9979	promoter-TSS	-119	22099	Tsn	translin
chr13	36209025	36209326	11.9251	promoter-TSS	51	380840	Lyrm4	LYR motif containing 4
chr2	163111638	163111863	11.8518	intron	60560	269389	Tox2	TOX high mobility group box family member 2
chr13	67784431	67784814	11.3478	promoter-TSS	-173	408068	Zfp738	zinc finger protein 738
chr14	15916503	15916737	11.2657	Intergenic	263291	674895	Nek10	NIMA (never in mitosis gene a)- related kinase 10
chr5	31652858	31653077	10.7216	Intergenic	53013	231103	Gckr	glucokinase regulatory protein
chr14	52877419	52877762	10.1108	Intergenic	-20343	67772	Chd8	chromodomain helicase DNA binding protein 8
chr6	86476344	86476618	9.95689	promoter-TSS	-322	23983	Pcbp1	poly(rC) binding protein 1
chr11	60350727	60351178	9.36156	promoter-TSS	-233	268420	Alkbh5	alkB, alkylation repair homolog 5 (E. coli)
chr2	32251140	32251304	9.16345	promoter-TSS	-188	96979	Ptges2	prostaglandin E synthase 2
chr9	112633873	112634045	8.23759	Intergenic	474881	620760	2900079G21Rik	RIKEN cDNA 2900079G21 gene
chr15	65754878	65755056	8.23759	intron	-11118	18256	Oc90	otoconin 90
chr6	88034268	88034481	8.23759	promoter-TSS	-93	103963	Rpn1	ribophorin I
chr6	9819888	9820455	7.0384	Intergenic	920152	18231	Nxph1	neurexophilin 1
chr5	28278418	28278590	7.0384	Intergenic	110017	15563	Htr5a	5-hydroxytryptamine (serotonin) receptor 5A
chr8	129469643	129469889	7.0384	promoter-TSS	55	67952	Tomm20	translocase of outer mitochondrial membrane 20 homolog (yeast)
chr18	65959829	65960076	7.0384	promoter-TSS	-280	66286	Sec11c	SEC11 homolog C (S. cerevisiae)
chr6	9819888	9820455	7.03607	Intergenic	920152	18231	Nxph1	neurexophilin 1
chr8	87356038	87356236	7.03607	promoter-TSS	27	23863	Dand5	DAN domain family, member 5
chr2	128513137	128513428	5.87235	promoter-TSS	-151	17222	Anapc1	anaphase promoting complex subunit 1
chr9	109735217	109735379	4.73872	promoter-TSS	-10	54369	Nme6	NME/NM23 nucleoside diphosphate kinase 6
chr11	20556837	20557060	4.71765	Intergenic	24968	58172	Sertad2	SERTA domain containing 2
chr10	127774463	127774674	4.2297	promoter-TSS	-320	12974	Cs	citrate synthase
chr7	19886218	19886454	3.64865	Intergenic	9058	14282	Fosb	FBJ osteosarcoma oncogene B
chr12	43411455	43411751	2.59477	Intergenic	-1198959	16981	Lrrn3	leucine rich repeat protein 3, neuronal
chr1	87703839	87704000	2.59477	intron	13897	12283	Cab39	calcium binding protein 39
