# Supplementary material for: Zinc finger protein Zfp335 is required for the formation of the naïve T cell compartment
Source: eLife. 2014 Oct 24;3:e03549. doi: 10.7554/eLife.03549 (PMC4371841; doi:10.7554/eLife.03549)
Supplement: Supplementary file 4. — Functional annotation of Zfp335 target genes, with major enriched categories represented. DOI: http://dx.doi.org/10.7554/eLife.03549.026 [file elife03549s004.xlsx]

## Sheet: Sheet1
Supplementary File 4: Functional annotation of Zfp335 target genes
Transcriptional regulation		Mitochondrion		Cell cycle
A530054K11Rik		Atp5l		Anapc1
AA987161		Bckdha		Anapc7
Gtf3c4		Ccdc58		Ankle2
Polr2e		Cox7a2l		Bre
Polr3f		Cs		Cdc73
Rbbp5		Fam162a		Cep76
Suds3		Fars2		Gadd45gip1
Taf9		Gadd45gip1		Hectd3
Zfp335		Hadha		Psmg2
Zfp383		Hadhb		Rad17
Zfp738		Hspa9		Smc2
		Iscu		Ube2i
		Lyrm4
		Mrpl11
Ribosome/ translation		Mrpl38		RNA processing
Aimp1		Mrpl9		Nsun2
Eif2s3x		Mrps5		Rexo1
Eif4enif1		Mrps7		2510012J08Rik
Eif4h		Ndufa10		Eftud2
Exosc5		Ndufa4		Exosc5
Fars2		Nme6		Fars2
Farsb		Suclg1		Pcbp1
Mrpl11		Supv3l1		Sf3b3
Mrpl38		Tomm20		Sart3
Mrpl9		Trap1		Zranb2
Mrps5		Txnrd2
Mrps7		Vdac2
Mrto4		Xpnpep3
Nsun2
Pes1
Rpl21
Rpl35a
Rpl7
Rps10
Rps12
Rps23
Rps24
Rps27a
Vars
