# Supplementary material for: Zinc finger protein Zfp335 is required for the formation of the naïve T cell compartment
Source: eLife. 2014 Oct 24;3:e03549. doi: 10.7554/eLife.03549 (PMC4371841; doi:10.7554/eLife.03549)
Supplement: Supplementary file 5. — Sequences of oligonucleotides used for EMSA. DOI: http://dx.doi.org/10.7554/eLife.03549.027 [file elife03549s005.xlsx]

## Sheet: Sheet1
Supplementary File 5: Sequences of oligonucleotides used for EMSA
Name	Motif	Sequence (5' − 3')
Z1	Zfp335	GTGTCTCGGGGCTGTCCCCGGCGCTGCCTGAGCTCCAGG
Z1-M1	Zfp335	GTGTCTCGGGACGTTACCCGGCGCGATTGACGCTCCAGG
Z1-M2	Zfp335	GTGTCTCGGGACGTTACCCGGCGCTGCCTGAGCTCCAGG
Z1-M3	Zfp335	GTGTCTCGGGGCTGTCCCCGGCGCGATTGACGCTCCAGG
Pdap1 (Pd)	Zfp335 (Yang et. al.)	GGGCCACCCCTACAGGAAGTGAGAGGAAAAGGGCC
IKbs4 (Ik)	Ikaros	TGACAGGGAATACACATTCCCAAAAGC
