# Supplementary material for: Zinc finger protein Zfp335 is required for the formation of the naïve T cell compartment
Source: eLife. 2014 Oct 24;3:e03549. doi: 10.7554/eLife.03549 (PMC4371841; doi:10.7554/eLife.03549)
Supplement: Supplementary file 6. — Sequences of primers used for RT-qPCR. DOI: http://dx.doi.org/10.7554/eLife.03549.028 [file elife03549s006.xlsx]

## Sheet: Sheet1
Supplementary File 6: Sequences of primers used for RT-qPCR
Gene	Forward primer (5' − 3')	Reverse primer (5' − 3')
Ankle2	TAATGGGTCACTACTATGTGCCA	GGGCAGTATTTGAGGCTTCAG
Il7r	CAGCAAGGGGTGAAAGCAAC	GGTCGTAGTTTTCTCTGTGGGA
Mrps5	CAGGGGCCAGATCATTGGTG	GTTCTGGACGACCCCACTTT
Nr4a1	TGATGTTCCCGCCTTTGC	CAATGCGATTCTGCAGCTCTT
Rabggtb	CGCCTGACACCCTGTTGC	GCCGCTCATTCTCAGGTATTCA
Wdr47	TTCAGCCTCTAGAATGTATGGAGA	AATGCTGGGGCTCATCTTCT
Zfp335	CGCCTAGAGACCTCAGACCT	GATCCTGCAACTCTGGAGGG
