# Supplementary material for: Zinc finger protein Zfp335 is required for the formation of the naïve T cell compartment
Source: eLife. 2014 Oct 24;3:e03549. doi: 10.7554/eLife.03549 (PMC4371841; doi:10.7554/eLife.03549)
Supplement: Supplementary file 7. — Sequences of primers used for ChIP-qPCR. DOI: http://dx.doi.org/10.7554/eLife.03549.029 [file elife03549s007.xlsx]

## Sheet: Sheet1
Supplementary File 7: Sequences of primers used for ChIP-qPCR
Gene	Forward primer (5' − 3')	Reverse primer (5' − 3')
Aimp1/Tbck	GCGCTTCCCACTACTACACA	GCTTCATGTGAGTGTCCCGA
Ankle2	CGCGTTCTAGCCTGATCGTT	CGTGGTTAGACCAGGCGG
Cnpy2	TTTGCAAGTCCTAGCCCACC	CTTACAGTGAGGACCGAGCG
Mrps5	CCCTGCATTGTGTAGCTTGC	TAGACTCGACAGACCCGAGG
Nme6	AGAGAAGCCCAGGTTGTTCG	ACACCTCCTACTCGTCTCCC
Pes1	ATAACGAGGTCGCCAAAAGC	CAGCTGAGGGCTGTCTGAAA
Polr2e	TTAGTCCGCAACTGAACGCT	CTACCGGCTGTGGAAGATCC
Rbbp5	CCAAGGAACACACGGCATTG	GGGACCACGTAAGTGAGCAA
Wdr47	CATAGCGTCACCCGAAGGTT	GGGCGGGCAGAATCTAAGAC
Zfp335	CGGGCAGCATGTGACTTCTA	AGAGAGATCTGCGGGGTTTC
